# Supplementary material for: Metabolomic Analysis of Phytochemical Compounds from Agricultural Residues of Eggplant (Solanum melongena L.)
Source: Molecules. 2022 Oct 18;27(20):7013. doi: 10.3390/molecules27207013 (PMC9608517; doi:10.3390/molecules27207013)
Supplement: Supplementary file 1 [file molecules-27-07013-s001.zip]

Archive with 2 entries (2 files):
- molecules-1932858-supplementary.pdf
- Supplementary_Material_Eggplant_.pdf
